# Supplementary material for: A Mutation in CsYL2.1 Encoding a Plastid Isoform of Triose Phosphate Isomerase Leads to Yellow Leaf 2.1 (yl2.1) in Cucumber (Cucumis Sativus L.)
Source: Int J Mol Sci. 2020 Dec 30;22(1):322. doi: 10.3390/ijms22010322 (PMC7795558; doi:10.3390/ijms22010322)
Supplement: Supplementary file 1 [file ijms-22-00322-s001.zip]

Archive with 2 entries (2 files):
- Supplementary Figure(New).pdf
- Supplemental table.xlsx
