# Supplementary material for: A Mutation in CsYL2.1 Encoding a Plastid Isoform of Triose Phosphate Isomerase Leads to Yellow Leaf 2.1 (yl2.1) in Cucumber (Cucumis Sativus L.)
Source: Int J Mol Sci. 2020 Dec 30;22(1):322. doi: 10.3390/ijms22010322 (PMC7795558; doi:10.3390/ijms22010322)
Supplement: Supplementary file 1 [file ijms-22-00322-s001.zip › Supplemental table.xlsx]

## Sheet: Table S1
Table S1. Primer information for markers used in the present study for various purposes
Primer name	9930-Chr2	9930 F-pos	Forward Primer (5’-3’)	Reverse Primer (5’-3’)	Type/Use	Enzyme
Indel2-6	Chr2	12584226	TTGGTCCTACGAATAAACTG	CTTACACCTTCGTGTGTCAA	Indel/mapping
Indel2-7	Chr2	16239370	GCAATCACATTCTCTGCCCT	TAACTCAAACGTGCACTCGC	Indel/mapping
Indel2-6-1	Chr2	12028382	CAGTTCAATAGTTGCTGGCCTGC	GGTTGTGGATGTACTGAGAGG	Indel/mapping
Indel2-6-3	Chr2	14068237	GTCCATTCATCACAGAGGCA	GCATTGTAAATTTATATTAGGGG	Indel/mapping
Indel022	Chr2	12643220	CCGTCCCTCTATAGTACT	GGTTATGTCACTTGAACAGAC	Indel/mapping
Indel8	Chr2	12760375	GTGACACCAACATGCAAGACT	GAGTCGAATTTGTGATGATCC	Indel/mapping
Indel9	Chr2	12911869	CCTTGTCATACTTCTATTGTG	CATTTGCTTAATTCTTCAACTCG	Indel/mapping
Indel2-10	Chr2	21366318	GCTGGTAAGAGATAATAGCATC	TGGATTGGTGGCGGACTAGGA	Indel/mapping
dCAPS81	Chr2	12809808	ATACGGGTAAACAAGAACGA	GTATGGGTAGATTTCATACC	dCAPS/mapping	SacI
dCAPS83	Chr2	12857477	CTGGTGAATCGAGATCCA	CTTCTTCATATTCTCACG	dCAPS/mapping	SacI
YL2.1-1	Chr2	12656130	GAAACATTCGTTACTTGTGTG	CCAGTTTCCACCAACGAAGAACTG	amplifying the candidate gene
YL2.1-2	Chr2	12655028	TACAAGGCCATGGTTTTGACG	CATGTCAATAAGCATTCTCC	amplifying the candidate gene
YL2.1-3	Chr2	12653844	GGTACAAAGGAATCTATTGC	CTAGTAATTCTCCAATGCAAGC	amplifying the candidate gene
YL2.1-4	Chr2	12652530	CTGCTTCTGTCCAACGCTGAC	CTAGAGACAACCCATCTAATC	amplifying the candidate gene

## Sheet: Table S2
Table S2 Primers used for qRT-PCR
Primer	Forward sequence (5' - 3')	Reverse sequence (5' - 3')	Note
CsActin	TCGTGCTGGATTCTGGTG	GGCAGTGGTGGTGAACAT	qPCR/reference gene
qCsTPI	GAAGAGCTCATTGACATCTAGG	GTAATTCTCCAATGCAAGC	qPCR

## Sheet: Table S3
Table S3. Information of 24 predicted genes in the 166.7kb region of the yl2.1 locus
Number	Gene name	Start	End	Exon	Predicted function	SNP number	Non-synonymous SNPs
1	Csa2G263870	12635082	12644157	10	Unknown protein; contains IPR018849 (Nucleolar 27S pre-rRNA processing, Urb2/Npa2, C-terminal)	0
2	Csa2G263880	12647209	12647793	1	Unknown protein	0
3	Csa2G263890	12649764	12650270	1	Unknown protein	0
4	Csa2G263900	12651399	12655962	9	Triosephosphate isomerase; contains IPR000652 (Triosephosphate isomerase), IPR013785 (Aldolase-type TIM barrel)	1	C-T
5	Csa2G263910	12658956	12661915	5	Transcription factor; contains IPR011598 (Myc-type, basic helix-loop-helix (bHLH) domain)	0
6	Csa2G263920	12663914	12667818	12	Protein FAM50A, putative; contains IPR007005 (XAP5 protein)	0
7	Csa2G263930	12670075	12675148	8	Translocon-associated protein, alpha subunit, putative; contains IPR005595 (Translocon-associated protein (TRAP), alpha subunit)	0
8	Csa2G263940	12683230	12686042	2	Proline-rich protein; contains IPR006041 (Pollen Ole e 1 allergen/extensin)	0
9	Csa2G263950	12688082	12690097	1	Translation initiation factor 1A; contains IPR001253 (Translation initiation factor 1A (eIF-1A))	0
10	Csa2G263960	12691247	12699791	11	Nucleoporin NUP188-like protein	0
11	Csa2G263970	12707617	12734873	22	Nucleoporin NUP188-like protein	0
12	Csa2G263980	12738200	12740317	2	Eukaryotic translation initiation factor 4B; contains IPR010433 (Plant specific eukaryotic initiation factor 4B)	0
13	Csa2G263990	12744511	12744890	2	Unknown protein	0
14	Csa2G264000	12749045	12750217	3	Unknown protein; contains IPR006041 (Pollen Ole e 1 allergen/extensin)	0
15	Csa2G264010	12752235	12755905	5	Glutamyl-tRNA(Gln) amidotransferase subunit A; contains IPR000120 (Amidase), IPR023631 (Amidase signature domain)	0
16	Csa2G264020	12756852	12759489	5	Glutamyl-tRNA(Gln) amidotransferase subunit A; contains IPR000120 (Amidase), IPR023631 (Amidase signature domain)	0
17	Csa2G264030	12760152	12760484	1	Unknown protein	0
18	Csa2G264040	12762526	12765021	5	Glutamyl-tRNA(Gln) amidotransferase subunit A; contains IPR000120 (Amidase), IPR023631 (Amidase signature domain)	0
19	Csa2G264050	12765945	12766512	1	Disease resistance response protein; contains IPR004265 (Plant disease resistance response protein)	0
20	Csa2G264060	12771307	12772227	1	Disease resistance response protein; contains IPR004265 (Plant disease resistance response protein)	0
21	Csa2G264560	12783153	12784419	1	Phosphatidylinositol-specific phospholipase c; contains IPR017946 (PLC-like phosphodiesterase, TIM beta/alpha-barrel domain)	0
22	Csa2G264570	12787491	12788095	1	Chaperone protein dnaj 11; contains IPR001623 (DnaJ domain)	0
23	Csa2G264580	12790901	12792864	1	Armadillo repeat-containing protein	0
24	Csa2G264590	12795994	12800532	8	Auxin transporter-like protein 3	0

## Sheet: Table S4
Table S4. Cucumber pdTPI homologous proteins used in phylogenetic analysis in this study
Accession No.	Species	Sequence Identity (%)
XP_004147017.1	Cucumis sativus	100
XP_008457647.1	Cucumis melo	97.7
XP_022146193.1	Momordica charantia	91.8
XP_022987010.1	Cucurbita maxima	81.6
Cla97C02G037100	Citrullus lanatus	94.8
XP_013717025.1	Brassica napus	80.8
XP_013637003.1	Brassica oleracea var. oleracea	81.1
NP_001323967.1	Arabidopsis thaliana	77.8
NP_001314485.1	Gossypium hirsutum	81.2
XP_004230885.1	Solanum lycopersicum	76.7
XP_016539907.1	Capsicum annuum	77
XP_016434191.1	Nicotiana tabacum	76.5
XP_015612500.1	Oryza sativa	73.5
NP_001130128.2	Zea mays	71.6
XP_002462733.1	Sorghum bicolor	73.2
